# Supplementary material for: Are UX Evaluation Methods Providing the Same Big Picture?
Source: Sensors (Basel). 2021 May 17;21(10):3480. doi: 10.3390/s21103480 (PMC8156257; doi:10.3390/s21103480)
Supplement: Supplementary file 1 [file sensors-21-03480-s001.zip]

Archive with 1 entries (1 files):
- sensors-1176676-supplementary.pdf
